# Supplementary material for: Untrained birds’ ability to recognise predators with changed body size and colouration in a field experiment
Source: BMC Ecol Evol. 2021 May 1;21:74. doi: 10.1186/s12862-021-01807-8 (PMC8088688; doi:10.1186/s12862-021-01807-8)
Supplement: Supplementary file 1 — Additional file 1. Material Table S1 containing analysed data from the first experiment. [file 12862_2021_1807_MOESM1_ESM.xlsx]

## Sheet: individual species of tits
specie	dummy A	dummy B	number of birds visiting feeder A with a dummy	number of birds visiting feeder B with a dummy	number of birds visiting feeder A with no dummy	number of birds visiting feeder B with no dummy	feeder ID	date	order	temperature (C⁰)	snow cover (N - no snow, A - snow)
great tit	SPH	LPH	22	1	71	55	A	1	1	1	N
blue tit	SPH	LPH	28	8	78	68	A	1	1	1	N
marsh tit	SPH	LPH	2	0	25	26	A	1	1	1	N
great tit	P	SPH	30	42	46	99	A	1	2	1	N
blue tit	P	SPH	30	55	60	48	A	1	2	1	N
marsh tit	P	SPH	2	1	6	4	A	1	2	1	N
great tit	SH	P	14	34	72	85	A	1	3	1	N
blue tit	SH	P	41	26	47	84	A	1	3	1	N
marsh tit	SH	P	0	0	4	8	A	1	3	1	N
great tit	P	LH	31	0	78	96	A	2	4	1	N
blue tit	P	LH	45	5	34	92	A	2	4	1	N
marsh tit	P	LH	0	0	17	9	A	3	4	6	N
great tit	LPH	P	16	21	83	24	A	3	5	6	N
blue tit	LPH	P	19	16	90	45	A	3	5	6	N
marsh tit	LPH	P	6	1	28	24	A	3	5	6	N
great tit	SH	SPH	27	29	100	48	A	3	6	6	N
blue tit	SH	SPH	30	53	133	40	A	3	6	6	N
marsh tit	SH	SPH	15	14	18	0	A	3	6	6	N
great tit	LH	LPH	1	11	101	6	A	3	7	6	N
blue tit	LH	LPH	13	10	99	3	A	3	7	6	N
marsh tit	LH	LPH	0	0	11	6	A	3	7	6	N
great tit	SPH	LH	21	0	104	41	A	4	8	7	N
blue tit	SPH	LH	95	0	88	30	A	4	8	7	N
marsh tit	SPH	LH	16	0	10	43	A	4	8	7	N
great tit	LH	SH	5	33	67	50	A	4	9	7	N
blue tit	LH	SH	23	56	113	56	A	4	9	7	N
marsh tit	LH	SH	1	14	20	3	A	4	9	7	N
great tit	LH	SH	7	29	137	77	B	5	1	5	N
blue tit	LH	SH	8	94	97	76	B	5	1	5	N
marsh tit	LH	SH	9	20	29	31	B	5	1	5	N
great tit	SPH	LPH	31	6	150	78	B	5	2	5	N
blue tit	SPH	LPH	49	38	93	89	B	5	2	5	N
marsh tit	SPH	LPH	1	15	12	24	B	5	2	5	N
great tit	P	SPH	15	38	182	87	B	5	3	5	N
blue tit	P	SPH	29	104	103	110	B	5	3	5	N
marsh tit	P	SPH	0	10	19	5	B	5	3	5	N
great tit	SH	P	71	20	66	105	B	5	4	5	N
blue tit	SH	P	175	52	21	104	B	5	4	5	N
marsh tit	SH	P	22	1	8	26	B	5	4	5	N
great tit	P	LH	3	13	68	15	B	6	5	5	N
blue tit	P	LH	11	27	59	44	B	6	5	5	N
marsh tit	P	LH	0	2	25	5	B	6	5	5	N
great tit	LPH	P	1	43	101	55	B	6	6	5	N
blue tit	LPH	P	7	148	33	95	B	6	6	5	N
marsh tit	LPH	P	2	1	5	7	B	6	6	5	N
great tit	SH	SPH	14	103	29	133	B	6	7	5	N
blue tit	SH	SPH	33	31	16	159	B	6	7	5	N
marsh tit	SH	SPH	1	6	4	10	B	6	7	5	N
great tit	LH	LPH	11	54	100	93	B	7	8	1	N
blue tit	LH	LPH	7	77	38	80	B	7	8	1	N
marsh tit	LH	LPH	10	11	11	9	B	7	8	1	N
great tit	SPH	LH	48	28	70	145	B	7	9	1	N
blue tit	SPH	LH	46	64	42	128	B	7	9	1	N
marsh tit	SPH	LH	6	12	24	17	B	7	9	1	N
great tit	SPH	LH	66	9	57	205	A	8	1	7	N
blue tit	SPH	LH	48	0	60	53	A	8	1	7	N
marsh tit	SPH	LH	3	5	6	26	A	8	1	7	N
great tit	LH	SH	0	72	68	65	A	8	2	7	N
blue tit	LH	SH	0	60	65	18	A	8	2	7	N
marsh tit	LH	SH	4	13	8	7	A	8	2	7	N
great tit	SPH	LPH	12	107	63	145	A	8	3	10	N
blue tit	SPH	LPH	54	55	62	46	A	8	3	10	N
marsh tit	SPH	LPH	0	25	1	19	A	8	3	10	N
great tit	P	SPH	15	192	47	219	A	8	4	10	N
blue tit	P	SPH	34	103	85	84	A	8	4	10	N
marsh tit	P	SPH	0	7	20	23	A	8	4	10	N
great tit	SH	P	120	0	118	159	A	8	5	10	N
blue tit	SH	P	106	0	145	70	A	8	5	10	N
marsh tit	SH	P	8	1	3	30	A	8	5	10	N
great tit	P	LH	27	42	2	239	A	9	6	5	N
blue tit	P	LH	39	65	10	135	A	9	6	5	N
marsh tit	P	LH	1	9	4	36	A	9	6	5	N
great tit	LPH	P	0	103	55	200	A	9	7	5	N
blue tit	LPH	P	0	75	51	117	A	9	7	5	N
marsh tit	LPH	P	0	10	4	3	A	9	7	5	N
great tit	SH	SPH	23	124	40	184	A	9	8	5	N
blue tit	SH	SPH	29	90	46	89	A	9	8	5	N
marsh tit	SH	SPH	0	7	5	6	A	9	8	5	N
great tit	LH	LPH	2	74	89	225	A	9	9	5	N
blue tit	LH	LPH	4	64	100	68	A	9	9	5	N
marsh tit	LH	LPH	2	8	19	17	A	9	9	5	N
great tit	LH	LPH	15	44	120	39	B	10	1	8	N
blue tit	LH	LPH	12	61	55	38	B	10	1	8	N
marsh tit	LH	LPH	4	0	6	5	B	10	1	8	N
great tit	SPH	LH	56	20	82	112	B	10	2	8	N
blue tit	SPH	LH	87	55	45	108	B	10	2	8	N
marsh tit	SPH	LH	11	0	6	4	B	10	2	8	N
great tit	LH	SH	26	29	188	89	B	10	3	10	N
blue tit	LH	SH	18	78	79	101	B	10	3	10	N
marsh tit	LH	SH	6	0	9	1	B	10	3	10	N
great tit	SPH	LPH	108	28	169	111	B	10	4	10	N
blue tit	SPH	LPH	121	42	87	126	B	10	4	10	N
marsh tit	SPH	LPH	10	0	29	2	B	10	4	10	N
great tit	P	SPH	99	26	224	78	B	10	5	10	N
blue tit	P	SPH	101	73	94	129	B	10	5	10	N
marsh tit	P	SPH	10	4	21	5	B	10	5	10	N
great tit	SH	P	2	63	143	96	B	11	6	6	N
blue tit	SH	P	69	85	111	86	B	11	6	6	N
marsh tit	SH	P	7	10	37	7	B	11	6	6	N
great tit	P	LH	51	52	166	124	B	11	7	6	N
blue tit	P	LH	67	57	96	83	B	11	7	6	N
marsh tit	P	LH	5	3	9	1	B	11	7	6	N
great tit	LPH	P	58	32	141	110	B	11	8	6	N
blue tit	LPH	P	72	96	93	89	B	11	8	6	N
marsh tit	LPH	P	0	2	3	5	B	11	8	6	N
great tit	SH	SPH	61	34	193	117	B	11	9	6	N
blue tit	SH	SPH	63	114	111	95	B	11	9	6	N
marsh tit	SH	SPH	7	6	5	5	B	11	9	6	N
great tit	SH	SPH	38	49	102	38	A	12	1	2	N
blue tit	SH	SPH	89	74	129	43	A	12	1	2	N
marsh tit	SH	SPH	11	6	10	4	A	12	1	2	N
great tit	LH	LPH	24	26	106	67	A	12	2	2	N
blue tit	LH	LPH	67	51	70	54	A	12	2	2	N
marsh tit	LH	LPH	11	3	11	1	A	12	2	2	N
great tit	SPH	LH	38	80	99	209	A	12	3	3	N
blue tit	SPH	LH	93	63	72	118	A	12	3	3	N
marsh tit	SPH	LH	4	5	7	5	A	12	3	3	N
great tit	LH	SH	21	155	108	206	A	12	4	3	N
blue tit	LH	SH	50	141	120	111	A	12	4	3	N
marsh tit	LH	SH	0	1	12	0	A	12	4	3	N
great tit	SPH	LPH	82	73	57	87	A	13	5	-2	N
blue tit	SPH	LPH	101	66	84	82	A	13	5	-2	N
marsh tit	SPH	LPH	2	1	11	6	A	13	5	-2	N
great tit	P	SPH	90	57	106	121	A	13	6	-2	N
blue tit	P	SPH	113	117	86	84	A	13	6	-2	N
marsh tit	P	SPH	0	20	2	1	A	13	6	-2	N
great tit	SH	P	106	64	146	131	A	13	7	-2	N
blue tit	SH	P	190	78	95	165	A	13	7	-2	N
marsh tit	SH	P	5	3	6	13	A	13	7	-2	N
great tit	P	LH	57	14	128	142	A	14	8	1	N
blue tit	P	LH	144	39	99	137	A	14	8	1	N
marsh tit	P	LH	0	7	3	14	A	14	8	1	N
great tit	LPH	P	47	79	182	106	A	14	9	1	N
blue tit	LPH	P	134	70	189	95	A	14	9	1	N
marsh tit	LPH	P	5	2	9	27	A	14	9	1	N
great tit	LPH	P	117	43	137	79	B	15	1	-4	N
blue tit	LPH	P	179	72	63	103	B	15	1	-4	N
marsh tit	LPH	P	27	2	24	7	B	15	1	-4	N
great tit	SH	SPH	116	73	199	115	B	15	2	-4	N
blue tit	SH	SPH	144	106	158	71	B	15	2	-4	N
marsh tit	SH	SPH	9	10	26	3	B	15	2	-4	N
great tit	LH	LPH	116	37	156	126	B	15	3	-4	N
blue tit	LH	LPH	156	17	195	108	B	15	3	-4	N
marsh tit	LH	LPH	16	1	13	10	B	15	3	-4	N
great tit	SPH	LH	168	35	170	101	B	15	4	-4	N
blue tit	SPH	LH	195	48	282	65	B	15	4	-4	N
marsh tit	SPH	LH	20	2	40	0	B	15	4	-4	N
great tit	LH	SH	108	105	94	71	B	15	5	-4	N
blue tit	LH	SH	168	72	227	51	B	15	5	-4	N
marsh tit	LH	SH	17	1	3	2	B	15	5	-4	N
great tit	SPH	LPH	117	62	120	81	B	16	6	-1	A
blue tit	SPH	LPH	98	44	119	45	B	16	6	-1	A
marsh tit	SPH	LPH	12	1	11	1	B	16	6	-1	A
great tit	P	SPH	102	54	143	35	B	16	7	-1	A
blue tit	P	SPH	113	35	97	15	B	16	7	-1	A
marsh tit	P	SPH	10	6	14	0	B	16	7	-1	A
great tit	SH	P	127	30	163	39	B	16	8	-1	A
blue tit	SH	P	95	36	94	48	B	16	8	-1	A
marsh tit	SH	P	7	10	2	9	B	16	8	-1	A
great tit	P	LH	94	57	210	26	B	16	9	-1	A
blue tit	P	LH	121	26	152	24	B	16	9	-1	A
marsh tit	P	LH	10	1	3	3	B	16	9	-1	A
great tit	P	LH	57	35	39	95	A	17	1	2	A
blue tit	P	LH	38	97	22	81	A	17	1	2	A
marsh tit	P	LH	1	4	2	25	A	17	1	2	A
great tit	LPH	P	35	102	169	50	A	17	2	2	A
blue tit	LPH	P	35	129	82	34	A	17	2	2	A
marsh tit	LPH	P	0	17	2	0	A	17	2	2	A
great tit	SH	SPH	67	175	30	153	A	17	3	2	N
blue tit	SH	SPH	35	92	27	100	A	17	3	2	N
marsh tit	SH	SPH	0	19	2	12	A	17	3	2	N
great tit	LH	LPH	23	110	30	172	A	17	4	2	N
blue tit	LH	LPH	9	91	27	123	A	17	4	2	N
marsh tit	LH	LPH	0	19	0	15	A	17	4	2	N
great tit	SPH	LH	70	141	9	145	A	17	5	2	N
blue tit	SPH	LH	56	144	11	147	A	17	5	2	N
marsh tit	SPH	LH	3	26	0	26	A	17	5	2	N
great tit	LH	SH	24	119	47	124	A	18	6	1	A
blue tit	LH	SH	28	57	14	116	A	18	6	1	A
marsh tit	LH	SH	0	1	2	3	A	18	6	1	A
great tit	SPH	LPH	24	21	47	168	A	18	7	1	A
blue tit	SPH	LPH	38	35	33	71	A	18	7	1	A
marsh tit	SPH	LPH	1	0	4	9	A	18	7	1	A
great tit	P	SPH	38	86	64	170	A	18	8	1	N
blue tit	P	SPH	46	83	29	101	A	18	8	1	N
marsh tit	P	SPH	0	4	1	17	A	18	8	1	N
great tit	SH	P	44	72	97	121	A	18	9	1	N
blue tit	SH	P	49	96	74	109	A	18	9	1	N
marsh tit	SH	P	0	23	5	21	A	18	9	1	N
great tit	SH	P	134	33	79	52	B	19	1	-1	A
blue tit	SH	P	81	33	70	61	B	19	1	-1	A
marsh tit	SH	P	7	0	7	4	B	19	1	-1	A
great tit	P	LH	146	13	164	15	B	19	2	-1	A
blue tit	P	LH	101	10	129	10	B	19	2	-1	A
marsh tit	P	LH	12	0	20	0	B	19	2	-1	A
great tit	LPH	P	93	24	178	34	B	19	3	0	N
blue tit	LPH	P	81	8	79	12	B	19	3	0	N
marsh tit	LPH	P	3	0	7	5	B	19	3	0	N
great tit	SH	SPH	136	16	178	35	B	19	4	0	N
blue tit	SH	SPH	94	15	105	21	B	19	4	0	N
marsh tit	SH	SPH	11	0	5	3	B	19	4	0	N
great tit	LH	LPH	62	52	220	49	B	19	5	1	N
blue tit	LH	LPH	74	18	114	24	B	19	5	1	N
marsh tit	LH	LPH	0	0	8	0	B	19	5	1	N
great tit	SPH	LH	69	32	120	26	B	20	6	-6	A
blue tit	SPH	LH	93	35	68	22	B	20	6	-6	A
marsh tit	SPH	LH	4	0	7	0	B	20	6	-6	A
great tit	LH	SH	127	54	128	43	B	20	7	-6	A
blue tit	LH	SH	199	22	79	13	B	20	7	-6	A
marsh tit	LH	SH	20	0	10	0	B	20	7	-6	A
great tit	SPH	LPH	189	41	134	62	B	20	8	-6	A
blue tit	SPH	LPH	102	17	83	28	B	20	8	-6	A
marsh tit	SPH	LPH	16	0	9	1	B	20	8	-6	A
great tit	P	SPH	156	49	170	53	B	20	9	-6	A
blue tit	P	SPH	130	22	97	15	B	20	9	-6	A
marsh tit	P	SPH	21	1	9	0	B	20	9	-6	A
great tit	P	SPH	36	82	112	115	A	21	1	-6	A
blue tit	P	SPH	23	77	90	57	A	21	1	-6	A
marsh tit	P	SPH	0	1	4	8	A	21	1	-6	A
great tit	SH	P	34	125	22	100	A	21	2	-6	A
blue tit	SH	P	28	92	32	94	A	21	2	-6	A
marsh tit	SH	P	0	1	0	16	A	21	2	-6	A
great tit	P	LH	17	69	46	136	A	21	3	-4	A
blue tit	P	LH	17	83	36	95	A	21	3	-4	A
marsh tit	P	LH	0	10	0	2	A	21	3	-4	A
great tit	LPH	P	8	116	40	118	A	21	4	-4	A
blue tit	LPH	P	14	128	12	64	A	21	4	-4	A
marsh tit	LPH	P	0	6	0	2	A	21	4	-4	A
great tit	SH	SPH	6	191	16	154	A	21	5	-4	A
blue tit	SH	SPH	13	134	19	117	A	21	5	-4	A
marsh tit	SH	SPH	0	7	0	1	A	21	5	-4	A
great tit	LH	LPH	26	74	23	150	A	22	6	-7	A
blue tit	LH	LPH	12	77	7	110	A	22	6	-7	A
marsh tit	LH	LPH	7	8	0	12	A	22	6	-7	A
great tit	SPH	LH	26	109	104	122	A	22	7	-7	A
blue tit	SPH	LH	14	93	50	107	A	22	7	-7	A
marsh tit	SPH	LH	0	7	0	14	A	22	7	-7	A
great tit	LH	SH	8	117	27	157	A	22	8	-7	A
blue tit	LH	SH	14	110	12	100	A	22	8	-7	A
marsh tit	LH	SH	0	0	0	14	A	22	8	-7	A
great tit	SPH	LPH	29	130	47	190	A	22	9	-7	A
blue tit	SPH	LPH	24	103	9	119	A	22	9	-7	A
marsh tit	SPH	LPH	0	7	0	9	A	22	9	-7	A
great tit	SPH	LPH	93	22	53	51	B	23	1	2	A
blue tit	SPH	LPH	82	17	61	30	B	23	1	2	A
marsh tit	SPH	LPH	1	0	14	0	B	23	1	2	A
great tit	P	SPH	49	94	91	48	B	23	2	2	A
blue tit	P	SPH	89	41	77	29	B	23	2	2	A
marsh tit	P	SPH	6	0	6	0	B	23	2	2	A
great tit	SH	P	127	25	90	74	B	23	3	3	N
blue tit	SH	P	124	18	78	50	B	23	3	3	N
marsh tit	SH	P	3	0	5	0	B	23	3	3	N
great tit	P	LH	147	22	105	71	B	23	4	3	N
blue tit	P	LH	111	19	94	16	B	23	4	3	N
marsh tit	P	LH	9	0	0	0	B	23	4	3	N
great tit	LPH	P	151	58	82	69	B	23	5	3	N
blue tit	LPH	P	110	28	90	40	B	23	5	3	N
marsh tit	LPH	P	2	0	0	2	B	23	5	3	N
great tit	SH	SPH	52	43	91	41	B	24	6	4	N
blue tit	SH	SPH	71	30	97	12	B	24	6	4	N
marsh tit	SH	SPH	2	0	10	0	B	24	6	4	N
great tit	LH	LPH	49	39	66	16	B	24	7	4	N
blue tit	LH	LPH	72	20	93	21	B	24	7	4	N
marsh tit	LH	LPH	5	0	1	5	B	24	7	4	N
great tit	SPH	LH	96	31	105	60	B	24	8	4	N
blue tit	SPH	LH	98	20	80	22	B	24	8	4	N
marsh tit	SPH	LH	0	0	1	0	B	24	8	4	N
great tit	LH	SH	47	61	116	36	B	24	9	4	N
blue tit	LH	SH	66	24	81	14	B	24	9	4	N
marsh tit	LH	SH	0	1	2	0	B	24	9	4	N
great tit	LH	SH	13	54	8	79	A	25	1	5	N
blue tit	LH	SH	10	47	9	47	A	25	1	5	N
marsh tit	LH	SH	0	1	4	2	A	25	1	5	N
great tit	SPH	LPH	40	74	8	143	A	25	2	5	N
blue tit	SPH	LPH	39	55	8	60	A	25	2	5	N
marsh tit	SPH	LPH	0	0	0	0	A	25	2	5	N
great tit	P	SPH	91	88	51	129	A	25	3	5	N
blue tit	P	SPH	42	101	23	99	A	25	3	5	N
marsh tit	P	SPH	0	1	7	2	A	25	3	5	N
great tit	SH	P	81	53	111	100	A	25	4	5	N
blue tit	SH	P	34	105	47	79	A	25	4	5	N
marsh tit	SH	P	0	1	5	6	A	25	4	5	N
great tit	P	LH	146	47	154	70	A	25	5	5	N
blue tit	P	LH	67	83	62	78	A	25	5	5	N
marsh tit	P	LH	1	4	4	0	A	25	5	5	N
great tit	LPH	P	22	56	31	67	A	26	6	7	N
blue tit	LPH	P	8	52	34	47	A	26	6	7	N
marsh tit	LPH	P	0	0	5	0	A	26	6	7	N
great tit	SH	SPH	95	44	133	74	A	26	7	7	N
blue tit	SH	SPH	49	76	57	92	A	26	7	7	N
marsh tit	SH	SPH	4	4	9	0	A	26	7	7	N
great tit	LH	LPH	59	26	111	82	A	26	8	7	N
blue tit	LH	LPH	60	40	86	31	A	26	8	7	N
marsh tit	LH	LPH	3	3	18	3	A	26	8	7	N
great tit	SPH	LH	113	0	180	42	A	26	9	7	N
blue tit	SPH	LH	62	4	99	29	A	26	9	7	N
marsh tit	SPH	LH	4	3	13	8	A	26	9	7	N
great tit	SPH	LH	68	15	73	15	B	27	1	2	N
blue tit	SPH	LH	80	38	61	57	B	27	1	2	N
marsh tit	SPH	LH	3	1	3	6	B	27	1	2	N
great tit	LH	SH	28	18	113	82	B	27	2	2	N
blue tit	LH	SH	49	21	39	63	B	27	2	2	N
marsh tit	LH	SH	7	0	1	0	B	27	2	2	N
great tit	SPH	LPH	65	13	88	44	B	27	3	4	N
blue tit	SPH	LPH	86	15	77	48	B	27	3	4	N
marsh tit	SPH	LPH	1	3	5	2	B	27	3	4	N
great tit	P	SPH	44	57	143	26	B	27	4	4	N
blue tit	P	SPH	74	37	114	20	B	27	4	4	N
marsh tit	P	SPH	0	10	9	0	B	27	4	4	N
great tit	SH	P	112	66	71	113	B	28	5	10	N
blue tit	SH	P	58	35	37	52	B	28	5	10	N
marsh tit	SH	P	0	0	5	0	B	28	5	10	N
great tit	P	LH	146	5	134	66	B	28	6	10	N
blue tit	P	LH	105	7	67	35	B	28	6	10	N
marsh tit	P	LH	4	0	1	0	B	28	6	10	N
great tit	LPH	P	95	3	155	9	B	28	7	10	N
blue tit	LPH	P	83	12	75	21	B	28	7	10	N
marsh tit	LPH	P	0	0	3	2	B	28	7	10	N
great tit	SH	SPH	187	64	208	22	B	28	8	10	N
blue tit	SH	SPH	116	42	92	17	B	28	8	10	N
marsh tit	SH	SPH	3	6	1	0	B	28	8	10	N
great tit	LH	LPH	36	64	156	55	B	28	9	10	N
blue tit	LH	LPH	61	82	67	76	B	28	9	10	N
marsh tit	LH	LPH	1	4	3	2	B	28	9	10	N
great tit	LH	LPH	17	14	48	105	A	29	1	5	N
blue tit	LH	LPH	10	57	20	53	A	29	1	5	N
marsh tit	LH	LPH	0	5	0	7	A	29	1	5	N
great tit	SPH	LH	69	66	25	99	A	29	2	5	N
blue tit	SPH	LH	45	55	19	75	A	29	2	5	N
marsh tit	SPH	LH	3	4	6	3	A	29	2	5	N
great tit	LH	SH	53	79	107	115	A	29	3	5	N
blue tit	LH	SH	34	116	46	71	A	29	3	5	N
marsh tit	LH	SH	0	4	10	2	A	29	3	5	N
great tit	SPH	LPH	102	100	126	80	A	29	4	5	N
blue tit	SPH	LPH	37	87	44	97	A	29	4	5	N
marsh tit	SPH	LPH	7	3	2	6	A	29	4	5	N
great tit	P	SPH	54	107	91	107	A	30	5	2	N
blue tit	P	SPH	27	121	42	35	A	30	5	2	N
marsh tit	P	SPH	0	5	4	5	A	30	5	2	N
great tit	SH	P	25	113	50	89	A	30	6	4	N
blue tit	SH	P	17	70	33	58	A	30	6	4	N
marsh tit	SH	P	1	3	3	9	A	30	6	4	N
great tit	P	LH	75	91	151	102	A	30	7	4	N
blue tit	P	LH	75	115	32	131	A	30	7	4	N
marsh tit	P	LH	0	0	0	2	A	30	7	4	N
great tit	LPH	P	27	128	152	160	A	30	8	4	N
blue tit	LPH	P	20	119	58	125	A	30	8	4	N
marsh tit	LPH	P	0	5	0	0	A	30	8	4	N
great tit	SH	SPH	159	168	143	182	A	30	9	4	N
blue tit	SH	SPH	80	104	74	120	A	30	9	4	N
marsh tit	SH	SPH	1	4	4	3	A	30	9	4	N
great tit	SH	SPH	52	131	42	135	B	31	1	3	N
blue tit	SH	SPH	17	109	24	99	B	31	1	3	N
marsh tit	SH	SPH	0	0	10	3	B	31	1	3	N
great tit	LH	LPH	30	95	24	191	B	31	2	3	N
blue tit	LH	LPH	28	210	43	141	B	31	2	3	N
marsh tit	LH	LPH	0	0	7	5	B	31	2	3	N
great tit	SPH	LH	50	52	108	308	B	31	3	4	N
blue tit	SPH	LH	66	44	84	137	B	31	3	4	N
marsh tit	SPH	LH	0	0	18	10	B	31	3	4	N
great tit	LH	SH	40	217	122	250	B	31	4	4	N
blue tit	LH	SH	51	142	53	206	B	31	4	4	N
marsh tit	LH	SH	0	0	19	1	B	31	4	4	N
great tit	SPH	LPH	100	32	71	48	B	32	5	5	N
blue tit	SPH	LPH	70	30	41	65	B	32	5	5	N
marsh tit	SPH	LPH	0	0	0	5	B	32	5	5	N
great tit	P	SPH	71	60	123	71	B	32	6	5	N
blue tit	P	SPH	38	96	39	95	B	32	6	5	N
marsh tit	P	SPH	0	0	14	0	B	32	6	5	N
great tit	SH	P	183	1	208	101	B	32	7	5	N
blue tit	SH	P	182	7	99	131	B	32	7	5	N
marsh tit	SH	P	2	0	0	0	B	32	7	5	N
great tit	P	LH	19	19	202	73	B	32	8	5	N
blue tit	P	LH	152	5	161	53	B	32	8	5	N
marsh tit	P	LH	1	0	3	0	B	32	8	5	N
great tit	LPH	P	41	114	144	197	B	32	9	5	N
blue tit	LPH	P	74	129	70	202	B	32	9	5	N
marsh tit	LPH	P	3	0	4	3	B	32	9	5	N
great tit	LPH	P	6	87	75	113	A	33	1	-1	N
blue tit	LPH	P	11	69	23	24	A	33	1	-1	N
marsh tit	LPH	P	0	0	1	0	A	33	1	-1	N
great tit	SH	SPH	46	91	77	95	A	33	2	-1	N
blue tit	SH	SPH	14	75	41	117	A	33	2	-1	N
marsh tit	SH	SPH	0	0	1	10	A	33	2	-1	N
great tit	LH	LPH	27	148	101	100	A	33	3	2	N
blue tit	LH	LPH	9	130	69	57	A	33	3	2	N
marsh tit	LH	LPH	0	1	4	3	A	33	3	2	N
great tit	SPH	LH	178	3	190	98	A	33	4	2	N
blue tit	SPH	LH	121	12	63	25	A	33	4	2	N
marsh tit	SPH	LH	3	0	0	8	A	33	4	2	N
great tit	LH	SH	94	113	259	46	A	33	5	2	N
blue tit	LH	SH	68	77	136	15	A	33	5	2	N
marsh tit	LH	SH	0	0	6	3	A	33	5	2	N
great tit	SPH	LPH	105	60	153	115	A	34	6	0	N
blue tit	SPH	LPH	52	28	66	33	A	34	6	0	N
marsh tit	SPH	LPH	0	0	0	9	A	34	6	0	N
great tit	P	SPH	68	59	121	107	A	34	7	0	N
blue tit	P	SPH	21	39	47	101	A	34	7	0	N
marsh tit	P	SPH	0	0	2	8	A	34	7	0	N
great tit	SH	P	143	91	158	108	A	34	8	2	N
blue tit	SH	P	71	61	48	98	A	34	8	2	N
marsh tit	SH	P	0	3	1	8	A	34	8	2	N
great tit	P	LH	95	54	110	143	A	34	9	4	N
blue tit	P	LH	65	58	58	57	A	34	9	4	N
marsh tit	P	LH	1	0	0	9	A	34	9	4	N

## Sheet: tits
pairs of dummies	dummy A	dummy B	number of birds visiting feeder A with a dummy	number of birds visiting feeder B with a dummy	number of birds visiting feeder A with no dummy	number of birds visiting feeder B with no dummy	feeder ID	date	order	temperature (C⁰)	snow cover (N - no snow, A - snow)
1. pairs	SPH	LPH	52	9	174	149	A	1	1	1	N
2. pairs	P	SPH	62	98	112	151	A	1	2	1	N
3. pairs	SH	P	55	60	123	177	A	1	3	1	N
4. pairs	P	LH	76	5	129	197	A	2	4	1	N
5. pairs	LPH	P	41	38	201	93	A	3	5	6	N
6. pairs	SH	SPH	72	96	251	88	A	3	6	6	N
7. pairs	LH	LPH	14	21	211	15	A	3	7	6	N
8. pairs	SPH	LH	132	0	202	114	A	4	8	7	N
9. pairs	LH	SH	29	103	200	109	A	4	9	7	N
1. pairs	LH	SH	24	143	263	184	B	5	1	5	N
2. pairs	SPH	LPH	81	59	255	191	B	5	2	5	N
3. pairs	P	SPH	44	152	304	202	B	5	3	5	N
4. pairs	SH	P	268	73	95	235	B	5	4	5	N
5. pairs	P	LH	14	42	152	64	B	6	5	5	N
6. pairs	LPH	P	20	192	139	157	B	6	6	5	N
7. pairs	SH	SPH	38	140	49	302	B	6	7	5	N
8. pairs	LH	LPH	28	142	149	182	B	7	8	1	N
9. pairs	SPH	LH	100	104	136	290	B	7	9	1	N
1. pairs	SPH	LH	117	14	123	284	A	8	1	7	N
2. pairs	LH	SH	4	145	141	90	A	8	2	7	N
3. pairs	SPH	LPH	76	187	126	210	A	8	3	10	N
4. pairs	P	SPH	49	302	152	326	A	8	4	10	N
5. pairs	SH	P	214	1	266	259	A	8	5	10	N
6. pairs	P	LH	67	116	16	410	A	9	6	5	N
7. pairs	LPH	P	0	188	110	320	A	9	7	5	N
8. pairs	SH	SPH	52	221	91	279	A	9	8	5	N
9. pairs	LH	LPH	8	146	208	310	A	9	9	5	N
1. pairs	LH	LPH	31	105	181	82	B	10	1	8	N
2. pairs	SPH	LH	154	75	133	220	B	10	2	8	N
3. pairs	LH	SH	44	107	246	191	B	10	3	10	N
4. pairs	SPH	LPH	239	70	285	239	B	10	4	10	N
5. pairs	P	SPH	210	103	339	212	B	10	5	10	N
6. pairs	SH	P	158	158	191	189	B	11	6	6	N
7. pairs	P	LH	123	112	271	208	B	11	7	6	N
8. pairs	LPH	P	130	130	237	204	B	11	8	6	N
9. pairs	KrM	SPH	131	154	309	217	B	11	9	6	N
1. pairs	SH	SPH	138	129	241	85	A	12	1	2	N
2. pairs	LH	LPH	102	80	187	122	A	12	2	2	N
3. pairs	SPH	LH	135	148	178	332	A	12	3	3	N
4. pairs	LH	SH	71	297	240	317	A	12	4	3	N
5. pairs	SPH	LPH	185	140	152	175	A	13	5	-2	N
6. pairs	P	SPH	203	194	194	206	A	13	6	-2	N
7. pairs	SH	P	301	145	247	306	A	13	7	-2	N
8. pairs	P	LH	201	60	230	293	A	14	8	1	N
9. pairs	LPH	P	186	151	379	228	A	14	9	1	N
1. pairs	LPH	P	323	117	224	186	B	15	1	-4	N
2. pairs	SH	SPH	269	189	383	189	B	15	2	-4	N
3. pairs	LH	LPH	288	55	364	244	B	15	3	-4	N
4. pairs	SPH	LH	383	85	492	166	B	15	4	-4	N
5. pairs	LH	SH	293	178	324	124	B	15	5	-4	N
6. pairs	SPH	LPH	227	107	250	127	B	16	6	-1	A
7. pairs	P	SPH	225	95	254	50	B	16	7	-1	A
8. pairs	SH	P	229	76	259	96	B	16	8	-1	A
9. pairs	P	LH	225	84	365	53	B	16	9	-1	A
1. pairs	P	LH	96	136	63	201	A	17	1	2	A
2. pairs	LPH	P	70	248	253	84	A	17	2	2	A
3. pairs	SH	SPH	102	286	59	256	A	17	3	2	N
4. pairs	LH	LPH	32	220	57	310	A	17	4	2	N
5. pairs	SPH	LH	127	311	20	318	A	17	5	2	N
6. pairs	LH	SH	52	177	63	243	A	18	6	1	A
7. pairs	SPH	LPH	63	56	84	248	A	18	7	1	A
8. pairs	P	SPH	84	173	94	288	A	18	8	1	N
9. pairs	SH	P	93	191	176	251	A	18	9	1	N
1. pairs	SH	P	222	66	156	117	B	19	1	-1	A
2. pairs	P	LH	259	23	313	25	B	19	2	-1	A
3. pairs	LPH	P	177	32	264	51	B	19	3	0	N
4. pairs	SH	SPH	241	31	288	59	B	19	4	0	N
5. pairs	LH	LPH	136	70	342	73	B	19	5	1	N
6. pairs	SPH	LH	166	67	195	48	B	20	6	-6	A
7. pairs	LH	SH	346	76	217	56	B	20	7	-6	A
8. pairs	SPH	LPH	307	58	226	91	B	20	8	-6	A
9. pairs	P	SPH	307	72	276	68	B	20	9	-6	A
1. pairs	P	SPH	59	160	206	180	A	21	1	-6	A
2. pairs	SH	P	62	218	54	210	A	21	2	-6	A
3. pairs	P	LH	34	162	82	233	A	21	3	-4	A
4. pairs	LPH	P	22	250	52	184	A	21	4	-4	A
5. pairs	SH	SPH	19	332	35	272	A	21	5	-4	A
6. pairs	LH	LPH	45	159	30	272	A	22	6	-7	A
7. pairs	SPH	LH	40	209	154	159	A	22	7	-7	A
8. pairs	LH	SH	22	227	39	271	A	22	8	-7	A
9. pairs	SPH	LPH	53	240	56	318	A	22	9	-7	A
1. pairs	SPH	LPH	176	39	128	81	B	23	1	2	A
2. pairs	P	SPH	144	135	174	77	B	23	2	2	A
3. pairs	SH	P	245	43	173	124	B	23	3	3	N
4. pairs	P	LH	257	41	199	87	B	23	4	3	N
5. pairs	LPH	P	263	86	172	111	B	23	5	3	N
6. pairs	SH	SPH	125	73	198	53	B	24	6	4	N
7. pairs	LH	LPH	126	59	160	42	B	24	7	4	N
8. pairs	SPH	LH	194	51	186	82	B	24	8	4	N
9. pairs	LH	SH	113	86	199	50	B	24	9	4	N
1. pairs	LH	SH	23	102	21	128	A	25	1	5	N
2. pairs	SPH	LPH	79	129	16	203	A	25	2	5	N
3. pairs	P	SPH	133	190	81	230	A	25	3	5	N
4. pairs	SH	P	115	159	163	185	A	25	4	5	N
5. pairs	P	LH	214	134	220	148	A	25	5	5	N
6. pairs	LPH	P	30	108	70	114	A	26	6	5	N
7. pairs	SH	SPH	148	124	199	166	A	26	7	7	N
8. pairs	LH	LPH	122	69	215	166	A	26	8	7	N
9. pairs	SPH	LH	179	7	292	79	A	26	9	7	N
1. pairs	SPH	LH	151	54	137	78	B	27	1	2	N
2. pairs	LH	SH	84	39	153	145	B	27	2	2	N
3. pairs	SPH	LPH	152	31	170	94	B	27	3	4	N
4. pairs	P	SPH	118	104	266	46	B	27	4	4	N
5. pairs	SH	P	170	101	113	165	B	28	5	10	N
6. pairs	P	LH	255	12	202	175	B	28	6	10	N
7. pairs	LPH	P	178	15	233	32	B	28	7	10	N
8. pairs	SH	SPH	306	112	301	39	B	28	8	10	N
9. pairs	LH	LPH	98	150	226	133	B	28	9	10	N
1. pairs	LH	LPH	27	76	68	165	A	29	1	5	N
2. pairs	SPH	LH	117	125	50	177	A	29	2	5	N
3. pairs	LH	SH	87	199	163	188	A	29	3	5	N
4. pairs	SPH	LPH	146	190	172	183	A	29	4	5	N
5. pairs	P	SPH	81	233	137	147	A	30	5	2	N
6. pairs	SH	P	43	186	86	156	A	30	6	4	N
7. pairs	P	LH	150	206	183	233	A	30	7	4	N
8. pairs	LPH	P	47	252	210	285	A	30	8	4	N
9. pairs	SH	SPH	239	276	221	305	A	30	9	4	N
1. pairs	SH	SPH	69	240	76	237	B	31	1	3	N
2. pairs	LH	LPH	58	305	74	337	B	31	2	3	N
3. pairs	SPH	LH	116	96	210	455	B	31	3	4	N
4. pairs	LH	SH	91	359	194	457	B	31	4	4	N
5. pairs	SPH	LPH	170	62	112	118	B	32	5	5	N
6. pairs	P	SPH	109	156	176	166	B	32	6	5	N
7. pairs	SH	P	367	8	307	232	B	32	7	5	N
8. pairs	P	LH	272	24	366	126	B	32	8	5	N
9. pairs	LPH	P	118	243	218	402	B	32	9	5	N
1. pairs	LPH	P	37	156	99	137	A	33	1	-1	N
2. pairs	SH	SPH	60	166	119	222	A	33	2	-1	N
3. pairs	LH	LPH	36	279	174	160	A	33	3	2	N
4. pairs	SPH	LH	302	15	253	131	A	33	4	2	N
5. pairs	LH	SH	162	190	401	64	A	33	5	2	N
6. pairs	SPH	LPH	157	88	219	157	A	34	6	0	N
7. pairs	P	SPH	89	98	170	216	A	34	7	0	N
8. pairs	SH	P	214	155	207	214	A	34	8	2	N
9. pairs	P	LH	161	112	168	209	A	34	9	4	N

## Sheet: sparrows
pairs of dummies	dummy A	dummy B	number of birds visiting feeder A with a dummy	number of birds visiting feeder B with a dummy	number of birds visiting A with no dummy	number of birds visiting feeder B with no dummy	feeder ID	date	order	temperature (C⁰)	snow cover (N - no snow, A - snow)
1. pairs	SPH	LPH	14	2	36	3	A	1	1	1	N
2. pairs	P	SPH	0	80	80	3	A	1	2	1	N
3. pairs	SH	P	0	0	17	9	A	1	3	1	N
4. pairs	P	LH	23	0	0	56	A	2	4	1	N
5. pairs	LPH	P	0	8	16	181	A	3	5	6	N
6. pairs	SH	SPH	11	26	36	101	A	3	6	6	N
7. pairs	LH	LPH	0	0	0	6	A	3	7	6	N
8. pairs	SPH	LH	0	0	26	223	A	4	8	7	N
9. pairs	LH	SH	0	29	12	162	A	4	9	7	N
1. pairs	LH	SH	0	28	12	0	B	5	1	5	N
2. pairs	SPH	LPH	60	25	63	36	B	5	2	5	N
3. pairs	P	SPH	2	26	110	12	B	5	3	5	N
4. pairs	SH	P	81	0	122	36	B	5	4	5	N
5. pairs	P	LH	0	0	144	0	B	6	5	5	N
6. pairs	LPH	P	0	20	1	67	B	6	6	5	N
7. pairs	SH	SPH	1	1	18	54	B	6	7	5	N
8. pairs	LH	LPH	0	10	39	0	B	7	8	1	N
9. pairs	SPH	LH	10	0	165	21	B	7	9	1	N
1. pairs	SPH	LH	3	0	0	3	A	8	1	7	N
2. pairs	LH	SH	0	3	0	33	A	8	2	7	N
3. pairs	SPH	LPH	10	1	1	30	A	8	3	10	N
4. pairs	P	SPH	0	0	4	16	A	8	4	10	N
5. pairs	SH	P	0	0	29	61	A	8	5	10	N
6. pairs	P	LH	0	1	0	101	A	9	6	5	N
7. pairs	LPH	P	0	0	0	90	A	9	7	5	N
8. pairs	SH	SPH	0	25	0	68	A	9	8	5	N
9. pairs	LH	LPH	0	0	0	37	A	9	9	5	N
1. pairs	LH	LPH	0	12	78	4	B	10	1	8	N
2. pairs	SPH	LH	39	6	32	55	B	10	2	8	N
3. pairs	LH	SH	0	29	59	52	B	10	3	10	N
4. pairs	SPH	LPH	15	2	116	19	B	10	4	10	N
5. pairs	P	SPH	0	15	0	13	B	10	5	10	N
6. pairs	SH	P	11	8	36	38	B	11	6	6	N
7. pairs	P	LH	1	0	0	50	B	11	7	6	N
8. pairs	LPH	P	0	10	42	57	B	11	8	6	N
9. pairs	KrM	SPH	4	0	7	0	B	11	9	6	N
1. pairs	SH	SPH	25	15	68	0	A	12	1	2	N
2. pairs	LH	LPH	0	1	16	0	A	12	2	2	N
3. pairs	SPH	LH	38	0	60	0	A	12	3	3	N
4. pairs	LH	SH	0	26	35	70	A	12	4	3	N
5. pairs	SPH	LPH	33	17	49	149	A	13	5	-2	N
6. pairs	P	SPH	7	40	8	113	A	13	6	-2	N
7. pairs	SH	P	5	85	30	60	A	13	7	-2	N
8. pairs	P	LH	6	0	43	30	A	14	8	1	N
9. pairs	LPH	P	36	2	77	13	A	14	9	1	N
1. pairs	LPH	P	15	80	37	95	B	15	1	-4	N
2. pairs	SH	SPH	39	18	124	33	B	15	2	-4	N
3. pairs	LH	LPH	1	64	105	51	B	15	3	-4	N
4. pairs	SPH	LH	99	0	41	95	B	15	4	-4	N
5. pairs	LH	SH	0	23	237	43	B	15	5	-4	N
6. pairs	SPH	LPH	7	6	0	20	B	16	6	-1	A
7. pairs	P	SPH	4	2	9	135	B	16	7	-1	A
8. pairs	SH	P	3	25	16	53	B	16	8	-1	A
9. pairs	P	LH	0	0	15	135	B	16	9	-1	A
1. pairs	P	LH	14	0	42	9	A	17	1	2	A
2. pairs	LPH	P	11	0	0	0	A	17	2	2	A
3. pairs	SH	SPH	18	26	32	12	A	17	3	2	N
4. pairs	LH	LPH	0	0	65	24	A	17	4	2	N
5. pairs	SPH	LH	28	0	5	69	A	17	5	2	N
6. pairs	LH	SH	0	0	10	37	A	18	6	1	A
7. pairs	SPH	LPH	59	0	27	32	A	18	7	1	A
8. pairs	P	SPH	40	54	46	31	A	18	8	1	N
9. pairs	SH	P	54	4	55	41	A	18	9	1	N
1. pairs	SH	P	40	95	22	46	B	19	1	-1	A
2. pairs	P	LH	2	0	30	51	B	19	2	-1	A
3. pairs	LPH	P	0	0	11	7	B	19	3	0	N
4. pairs	SH	SPH	25	0	33	50	B	19	4	0	N
5. pairs	LH	LPH	0	0	0	0	B	19	5	1	N
6. pairs	SPH	LH	0	27	15	82	B	20	6	-6	A
7. pairs	LH	SH	4	79	65	27	B	20	7	-6	A
8. pairs	SPH	LPH	0	2	141	30	B	20	8	-6	A
9. pairs	P	SPH	0	30	175	24	B	20	9	-6	A
1. pairs	P	SPH	31	17	48	43	A	21	1	-6	A
2. pairs	SH	P	67	48	46	89	A	21	2	-6	A
3. pairs	P	LH	21	2	32	191	A	21	3	-4	A
4. pairs	LPH	P	30	58	56	2	A	21	4	-4	A
5. pairs	SH	SPH	15	14	51	146	A	21	5	-4	A
6. pairs	LH	LPH	0	6	55	101	A	22	6	-7	A
7. pairs	SPH	LH	40	50	42	6	A	22	7	-7	A
8. pairs	LH	SH	0	70	9	129	A	22	8	-7	A
9. pairs	SPH	LPH	47	98	11	153	A	22	9	-7	A
1. pairs	SPH	LPH	21	6	13	12	B	23	1	2	A
2. pairs	P	SPH	0	98	26	32	B	23	2	2	A
3. pairs	SH	P	6	0	12	79	B	23	3	3	N
4. pairs	P	LH	60	0	136	6	B	23	4	3	N
5. pairs	LPH	P	26	0	252	12	B	23	5	3	N
6. pairs	SH	SPH	47	5	8	0	B	24	6	4	N
7. pairs	LH	LPH	0	3	163	25	B	24	7	4	N
8. pairs	SPH	LH	50	4	157	120	B	24	8	4	N
9. pairs	LH	SH	31	3	193	0	B	24	9	4	N
1. pairs	LH	SH	0	0	0	2	A	25	1	5	N
2. pairs	SPH	LPH	0	34	0	16	A	25	2	5	N
3. pairs	P	SPH	0	85	0	62	A	25	3	5	N
4. pairs	SH	P	0	0	0	65	A	25	4	5	N
5. pairs	P	LH	0	0	0	170	A	25	5	5	N
6. pairs	LPH	P	18	1	0	14	A	26	6	5	N
7. pairs	SH	SPH	28	20	3	120	A	26	7	7	N
8. pairs	LH	LPH	12	0	68	162	A	26	8	7	N
9. pairs	SPH	LH	6	0	13	0	A	26	9	7	N
1. pairs	SPH	LH	7	0	110	56	B	27	1	2	N
2. pairs	LH	SH	0	38	17	35	B	27	2	2	N
3. pairs	SPH	LPH	54	0	48	63	B	27	3	4	N
4. pairs	P	SPH	26	0	50	5	B	27	4	4	N
5. pairs	SH	P	95	0	126	49	B	28	5	10	N
6. pairs	P	LH	0	0	194	14	B	28	6	10	N
7. pairs	LPH	P	20	0	117	0	B	28	7	10	N
8. pairs	SH	SPH	77	0	155	0	B	28	8	10	N
9. pairs	LH	LPH	0	49	168	5	B	28	9	10	N
1. pairs	LH	LPH	0	2	0	71	A	29	1	5	N
2. pairs	SPH	LH	47	6	60	139	A	29	2	5	N
3. pairs	LH	SH	0	0	30	97	A	29	3	5	N
4. pairs	SPH	LPH	17	21	0	158	A	29	4	5	N
5. pairs	P	SPH	0	25	30	153	A	30	5	2	N
6. pairs	SH	P	0	9	0	180	A	30	6	4	N
7. pairs	P	LH	3	0	0	83	A	30	7	4	N
8. pairs	LPH	P	0	13	0	173	A	30	8	4	N
9. pairs	SH	SPH	0	20	0	148	A	30	9	4	N
1. pairs	SH	SPH	0	0	0	0	B	31	1	3	N
2. pairs	LH	LPH	0	0	0	0	B	31	2	3	N
3. pairs	SPH	LH	0	0	1	8	B	31	3	4	N
4. pairs	LH	SH	0	0	0	5	B	31	4	4	N
5. pairs	SPH	LPH	0	0	0	2	B	32	5	5	N
6. pairs	P	SPH	0	0	2	4	B	32	6	5	N
7. pairs	SH	P	2	0	0	30	B	32	7	5	N
8. pairs	P	LH	0	0	56	0	B	32	8	5	N
9. pairs	LPH	P	0	21	3	20	B	32	9	5	N
1. pairs	LPH	P	0	0	10	33	A	33	1	-1	N
2. pairs	SH	SPH	0	0	0	11	A	33	2	-1	N
3. pairs	LH	LPH	0	0	0	20	A	33	3	2	N
4. pairs	SPH	LH	19	0	0	1	A	33	4	2	N
5. pairs	LH	SH	0	0	45	0	A	33	5	2	N
6. pairs	SPH	LPH	0	0	0	13	A	34	6	0	N
7. pairs	P	SPH	0	0	0	9	A	34	7	0	N
8. pairs	SH	P	0	3	0	7	A	34	8	2	N
9. pairs	P	LH	4	0	0	24	A	34	9	4	N

## Sheet: greenfinch
pairs of dummies	dummy A	dummy B	number of birds visiting feeder A with a dummy	number of birds visiting feeder B with a dummy	number of birds visiting A with no dummy	number of birds visiting feeder B with no dummy	feeder ID	date	order	temperature (C⁰)	snow cover (N - no snow, A - snow)
1. pairs	SPH	LPH	45	10	90	6	A	1	1	1	N
2. pairs	P	SPH	0	220	343	30	A	1	2	1	N
3. pairs	SH	P	0	5	20	35	A	1	3	1	N
4. pairs	P	LH	75	0	2	121	A	2	4	1	N
5. pairs	LPH	P	46	61	77	105	A	3	5	6	N
6. pairs	SH	SPH	21	63	88	190	A	3	6	6	N
7. pairs	LH	LPH	0	0	0	22	A	3	7	6	N
8. pairs	SPH	LH	3	0	68	105	A	4	8	7	N
9. pairs	LH	SH	0	43	30	86	A	4	9	7	N
1. pairs	LH	SH	0	134	7	8	B	5	1	5	N
2. pairs	SPH	LPH	153	97	86	116	B	5	2	5	N
3. pairs	P	SPH	3	85	121	31	B	5	3	5	N
4. pairs	SH	P	98	0	104	84	B	5	4	5	N
5. pairs	P	LH	0	0	105	0	B	6	5	5	N
6. pairs	LPH	P	0	86	2	312	B	6	6	5	N
7. pairs	SH	SPH	0	2	0	168	B	6	7	5	N
8. pairs	LH	LPH	0	109	41	13	B	7	8	1	N
9. pairs	SPH	LH	125	75	82	122	B	7	9	1	N
1. pairs	SPH	LH	55	0	0	52	A	8	1	7	N
2. pairs	LH	SH	0	70	0	214	A	8	2	7	N
3. pairs	SPH	LPH	65	0	0	194	A	8	3	10	N
4. pairs	P	SPH	0	32	3	145	A	8	4	10	N
5. pairs	SH	P	2	0	102	24	A	8	5	10	N
6. pairs	P	LH	0	8	0	104	A	9	6	5	N
7. pairs	LPH	P	0	0	0	172	A	9	7	5	N
8. pairs	SH	SPH	0	143	0	139	A	9	8	5	N
9. pairs	LH	LPH	0	2	2	165	A	9	9	5	N
1. pairs	LH	LPH	0	91	104	37	B	10	1	8	N
2. pairs	SPH	LH	25	42	0	189	B	10	2	8	N
3. pairs	LH	SH	0	73	7	190	B	10	3	10	N
4. pairs	SPH	LPH	42	24	35	105	B	10	4	10	N
5. pairs	P	SPH	0	59	0	85	B	10	5	10	N
6. pairs	SH	P	124	57	87	142	B	11	6	6	N
7. pairs	P	LH	3	15	5	143	B	11	7	6	N
8. pairs	LPH	P	2	65	125	182	B	11	8	6	N
9. pairs	KrM	SPH	37	0	8	3	B	11	9	6	N
1. pairs	SH	SPH	93	47	172	0	A	12	1	2	N
2. pairs	LH	LPH	34	10	82	0	A	12	2	2	N
3. pairs	SPH	LH	94	3	229	83	A	12	3	3	N
4. pairs	LH	SH	0	33	94	81	A	12	4	3	N
5. pairs	SPH	LPH	110	10	165	111	A	13	5	-2	N
6. pairs	P	SPH	28	157	27	178	A	13	6	-2	N
7. pairs	SH	P	113	189	41	64	A	13	7	-2	N
8. pairs	P	LH	7	0	155	0	A	14	8	1	N
9. pairs	LPH	P	121	13	173	0	A	14	9	1	N
1. pairs	LPH	P	3	306	0	171	B	15	1	-4	N
2. pairs	SH	SPH	143	55	191	128	B	15	2	-4	N
3. pairs	LH	LPH	2	181	54	122	B	15	3	-4	N
4. pairs	SPH	LH	304	0	46	340	B	15	4	-4	N
5. pairs	LH	SH	5	111	71	108	B	15	5	-4	N
6. pairs	SPH	LPH	2	5	0	62	B	16	6	-1	A
7. pairs	P	SPH	3	4	25	224	B	16	7	-1	A
8. pairs	SH	P	12	33	15	31	B	16	8	-1	A
9. pairs	P	LH	3	0	20	154	B	16	9	-1	A
1. pairs	P	LH	40	0	19	12	A	17	1	2	A
2. pairs	LPH	P	43	0	0	0	A	17	2	2	A
3. pairs	SH	SPH	43	50	126	37	A	17	3	2	N
4. pairs	LH	LPH	3	13	42	42	A	17	4	2	N
5. pairs	SPH	LH	90	5	13	41	A	17	5	2	N
6. pairs	LH	SH	22	12	104	87	A	18	6	1	A
7. pairs	SPH	LPH	140	0	55	98	A	18	7	1	A
8. pairs	P	SPH	105	121	81	66	A	18	8	1	N
9. pairs	SH	P	124	6	88	82	A	18	9	1	N
1. pairs	SH	P	86	193	32	59	B	19	1	-1	A
2. pairs	P	LH	14	0	21	114	B	19	2	-1	A
3. pairs	LPH	P	17	4	12	41	B	19	3	0	N
4. pairs	SH	SPH	44	0	76	178	B	19	4	0	N
5. pairs	LH	LPH	23	2	29	20	B	19	5	1	N
6. pairs	SPH	LH	14	37	41	73	B	20	6	-6	A
7. pairs	LH	SH	13	81	96	14	B	20	7	-6	A
8. pairs	SPH	LPH	0	5	113	42	B	20	8	-6	A
9. pairs	P	SPH	3	44	109	31	B	20	9	-6	A
1. pairs	P	SPH	54	24	34	39	A	21	1	-6	A
2. pairs	SH	P	98	1	30	63	A	21	2	-6	A
3. pairs	P	LH	55	11	58	73	A	21	3	-4	A
4. pairs	LPH	P	34	81	53	65	A	21	4	-4	A
5. pairs	SH	SPH	59	12	45	140	A	21	5	-4	A
6. pairs	LH	LPH	30	31	102	28	A	22	6	-7	A
7. pairs	SPH	LH	64	55	43	31	A	22	7	-7	A
8. pairs	LH	SH	21	108	31	124	A	22	8	-7	A
9. pairs	SPH	LPH	89	73	16	110	A	22	9	-7	A
1. pairs	SPH	LPH	5	45	9	10	B	23	1	2	A
2. pairs	P	SPH	1	112	14	36	B	23	2	2	A
3. pairs	SH	P	1	23	6	67	B	23	3	3	N
4. pairs	P	LH	121	1	74	37	B	23	4	3	N
5. pairs	LPH	P	19	21	129	54	B	23	5	3	N
6. pairs	SH	SPH	37	24	8	0	B	24	6	4	N
7. pairs	LH	LPH	0	19	65	30	B	24	7	4	N
8. pairs	SPH	LH	58	16	43	126	B	24	8	4	N
9. pairs	LH	SH	25	10	151	30	B	24	9	4	N
1. pairs	LH	SH	0	0	0	0	A	25	1	5	N
2. pairs	SPH	LPH	16	75	0	51	A	25	2	5	N
3. pairs	P	SPH	3	73	0	107	A	25	3	5	N
4. pairs	SH	P	0	0	0	62	A	25	4	5	N
5. pairs	P	LH	3	21	0	95	A	25	5	5	N
6. pairs	LPH	P	38	0	0	16	A	26	6	5	N
7. pairs	SH	SPH	70	6	11	59	A	26	7	7	N
8. pairs	LH	LPH	26	0	92	0	A	26	8	7	N
9. pairs	SPH	LH	18	0	25	0	A	26	9	7	N
1. pairs	SPH	LH	4	32	43	90	B	27	1	2	N
2. pairs	LH	SH	0	123	9	60	B	27	2	2	N
3. pairs	SPH	LPH	103	1	4	68	B	27	3	4	N
4. pairs	P	SPH	36	1	14	10	B	27	4	4	N
5. pairs	SH	P	47	12	22	75	B	28	5	10	N
6. pairs	P	LH	0	1	59	35	B	28	6	10	N
7. pairs	LPH	P	35	2	51	2	B	28	7	10	N
8. pairs	SH	SPH	79	5	84	0	B	28	8	10	N
9. pairs	LH	LPH	2	65	55	19	B	28	9	10	N
1. pairs	LH	LPH	1	19	0	25	A	29	1	5	N
2. pairs	SPH	LH	128	9	153	86	A	29	2	5	N
3. pairs	LH	SH	0	0	52	24	A	29	3	5	N
4. pairs	SPH	LPH	32	125	28	72	A	29	4	5	N
5. pairs	P	SPH	12	42	43	57	A	30	5	2	N
6. pairs	SH	P	42	21	36	151	A	30	6	4	N
7. pairs	P	LH	30	11	0	71	A	30	7	4	N
8. pairs	LPH	P	1	67	3	98	A	30	8	4	N
9. pairs	SH	SPH	0	45	5	153	A	30	9	4	N
1. pairs	SH	SPH	0	23	0	10	B	31	1	3	N
2. pairs	LH	LPH	0	42	0	40	B	31	2	3	N
3. pairs	SPH	LH	6	1	0	41	B	31	3	4	N
4. pairs	LH	SH	3	10	0	34	B	31	4	4	N
5. pairs	SPH	LPH	3	3	0	20	B	32	5	5	N
6. pairs	P	SPH	0	45	3	36	B	32	6	5	N
7. pairs	SH	P	9	0	1	42	B	32	7	5	N
8. pairs	P	LH	0	2	84	0	B	32	8	5	N
9. pairs	LPH	P	2	60	0	81	B	32	9	5	N
1. pairs	LPH	P	11	7	70	12	A	33	1	-1	N
2. pairs	SH	SPH	8	16	63	11	A	33	2	-1	N
3. pairs	LH	LPH	0	9	50	21	A	33	3	2	N
4. pairs	SPH	LH	40	0	40	4	A	33	4	2	N
5. pairs	LH	SH	0	37	27	31	A	33	5	2	N
6. pairs	SPH	LPH	41	9	23	10	A	34	6	0	N
7. pairs	P	SPH	13	7	18	15	A	34	7	0	N
8. pairs	SH	P	176	10	89	19	A	34	8	2	N
9. pairs	P	LH	42	0	41	7	A	34	9	4	N
