# Supplementary material for: Untrained birds’ ability to recognise predators with changed body size and colouration in a field experiment
Source: BMC Ecol Evol. 2021 May 1;21:74. doi: 10.1186/s12862-021-01807-8 (PMC8088688; doi:10.1186/s12862-021-01807-8)
Supplement: Supplementary file 2 — Additional file 2. Material Table S2 containing analysed data from the second experiment. [file 12862_2021_1807_MOESM2_ESM.xlsx]

## Sheet: individual species of tits
specie	dummy A	dummy B	number of birds visiting feeder A with a dummy	number of birds visiting feeder B with a dummy	number of birds visiting feeder A with no dummy	number of birds visiting feeder B with no dummy	feeder ID	date	order	temperature (C⁰)	snow cover (N - no snow, A - snow)
great tit	LH	P	0	12	52	80	A	1	1	-2	N
blue tit	LH	P	0	39	14	28	A	1	1	-2	N
marsh tit	LH	P	0	1	5	23	A	1	1	-2	N
great tit	P	LTH	15	14	0	115	A	1	2	-2	N
blue tit	P	LTH	16	20	1	61	A	1	2	-2	N
marsh tit	P	LTH	0	0	1	3	A	1	2	-2	N
great tit	LTH	LRH	5	5	27	26	A	2	3	-4	A
blue tit	LTH	LRH	20	25	16	20	A	2	3	-4	A
marsh tit	LTH	LRH	0	0	0	13	A	2	3	-4	A
great tit	LRH	P	3	11	31	14	A	2	4	-4	A
blue tit	LRH	P	9	23	12	6	A	2	4	-4	A
marsh tit	LRH	P	0	0	4	0	A	2	4	-4	A
great tit	LH	LTH	18	12	19	30	A	2	5	-4	A
blue tit	LH	LTH	18	16	12	13	A	2	5	-4	A
marsh tit	LH	LTH	0	0	0	1	A	2	5	-4	A
great tit	LRH	LH	10	13	47	61	A	3	6	-10	A
blue tit	LRH	LH	26	18	15	19	A	3	6	-10	A
marsh tit	LRH	LH	0	0	15	0	A	3	6	-10	A
great tit	LRH	LH	30	18	25	31	B	3	1	-10	A
blue tit	LRH	LH	27	6	20	18	B	3	1	-10	A
marsh tit	LRH	LH	0	0	0	1	B	3	1	-10	A
great tit	LH	P	11	12	24	37	B	3	2	-10	A
blue tit	LH	P	27	19	20	25	B	3	2	-10	A
marsh tit	LH	P	0	0	0	2	B	3	2	-10	A
great tit	P	LTH	17	10	6	34	B	4	3	0	A
blue tit	P	LTH	21	23	12	20	B	4	3	0	A
marsh tit	P	LTH	0	0	0	0	B	4	3	0	A
great tit	LTH	LRH	14	19	25	38	B	4	4	0	A
blue tit	LTH	LRH	13	30	20	17	B	4	4	0	A
marsh tit	LTH	LRH	0	0	0	0	B	4	4	0	A
great tit	LRH	P	29	6	26	22	B	4	5	0	A
blue tit	LRH	P	22	7	28	26	B	4	5	0	A
marsh tit	LRH	P	0	0	0	5	B	4	5	0	A
great tit	LH	LTH	28	9	34	38	B	4	6	0	A
blue tit	LH	LTH	31	16	33	23	B	4	6	0	A
marsh tit	LH	LTH	0	0	1	2	B	4	6	0	A
great tit	LH	LTH	1	10	34	42	A	5	1	1	A
blue tit	LH	LTH	7	20	22	13	A	5	1	1	A
marsh tit	LH	LTH	0	0	6	0	A	5	1	1	A
great tit	LRH	LH	12	12	23	32	A	5	2	1	A
blue tit	LRH	LH	30	14	6	28	A	5	2	1	A
marsh tit	LRH	LH	0	0	4	0	A	5	2	1	A
great tit	LH	P	13	5	39	21	A	5	3	1	A
blue tit	LH	P	32	7	36	12	A	5	3	1	A
marsh tit	LH	P	0	0	2	0	A	5	3	1	A
great tit	P	LTH	33	14	18	62	A	6	4	-1	A
blue tit	P	LTH	30	14	13	17	A	6	4	-1	A
marsh tit	P	LTH	0	0	2	18	A	6	4	-1	A
great tit	LTH	LRH	9	22	19	31	A	6	5	-1	A
blue tit	LTH	LRH	18	24	4	5	A	6	5	-1	A
marsh tit	LTH	LRH	0	0	2	0	A	6	5	-1	A
great tit	LRH	P	0	66	8	57	A	6	6	-1	A
blue tit	LRH	P	15	58	11	14	A	6	6	-1	A
marsh tit	LRH	P	0	0	0	0	A	6	6	-1	A
great tit	LRH	P	6	16	46	7	B	7	1	-1	A
blue tit	LRH	P	15	12	29	18	B	7	1	-1	A
marsh tit	LRH	P	0	1	4	3	B	7	1	-1	A
great tit	LH	LTH	6	4	25	16	B	7	2	-1	A
blue tit	LH	LTH	14	12	23	12	B	7	2	-1	A
marsh tit	LH	LTH	0	0	8	0	B	7	2	-1	A
great tit	LRH	LH	19	4	51	8	B	7	3	-1	A
blue tit	LRH	LH	25	22	15	9	B	7	3	-1	A
marsh tit	LRH	LH	1	0	0	0	B	7	3	-1	A
great tit	LH	P	34	18	52	39	B	8	4	-3	A
blue tit	LH	P	13	21	13	29	B	8	4	-3	A
marsh tit	LH	P	0	0	4	8	B	8	4	-3	A
great tit	P	LTH	25	7	42	36	B	8	5	-3	A
blue tit	P	LTH	16	4	13	16	B	8	5	-3	A
marsh tit	P	LTH	3	0	9	0	B	8	5	-3	A
great tit	LTH	LRH	14	0	44	4	B	8	6	-3	A
blue tit	LTH	LRH	11	18	18	9	B	8	6	-3	A
marsh tit	LTH	LRH	0	0	2	2	B	8	6	-3	A
great tit	LTH	LRH	5	13	10	39	A	9	1	-8	A
blue tit	LTH	LRH	9	16	1	14	A	9	1	-8	A
marsh tit	LTH	LRH	0	0	0	1	A	9	1	-8	A
great tit	LRH	P	7	26	23	57	A	9	2	-8	A
blue tit	LRH	P	0	19	1	20	A	9	2	-8	A
marsh tit	LRH	P	0	0	0	1	A	9	2	-8	A
great tit	LH	LTH	0	18	9	36	A	10	3	-8	A
blue tit	LH	LTH	5	17	10	17	A	10	3	-8	A
marsh tit	LH	LTH	0	0	0	11	A	10	3	-8	A
great tit	LRH	LH	4	20	0	20	A	10	4	-5	A
blue tit	LRH	LH	15	9	18	3	A	10	4	-5	A
marsh tit	LRH	LH	0	0	6	2	A	10	4	-5	A
great tit	LH	P	2	29	15	51	A	10	5	-5	A
blue tit	LH	P	2	15	8	21	A	10	5	-5	A
marsh tit	LH	P	0	0	0	11	A	10	5	-5	A
great tit	P	LTH	10	34	0	66	A	10	6	-5	A
blue tit	P	LTH	12	19	5	26	A	10	6	-5	A
marsh tit	P	LTH	0	0	0	0	A	10	6	-5	A
great tit	P	LTH	58	4	69	4	B	11	1	-7	A
blue tit	P	LTH	39	8	19	2	B	11	1	-7	A
marsh tit	P	LTH	0	0	1	0	B	11	1	-7	A
great tit	LTH	LRH	60	0	45	4	B	11	2	-7	A
blue tit	LTH	LRH	32	4	17	11	B	11	2	-7	A
marsh tit	LTH	LRH	0	0	4	0	B	11	2	-7	A
great tit	LRH	P	27	12	41	8	B	11	3	-7	A
blue tit	LRH	P	13	4	23	10	B	11	3	-7	A
marsh tit	LRH	P	0	0	0	0	B	11	3	-7	A
great tit	LH	LTH	9	2	42	7	B	12	4	-7	A
blue tit	LH	LTH	7	2	43	4	B	12	4	-7	A
marsh tit	LH	LTH	0	0	4	0	B	12	4	-7	A
great tit	LRH	LH	27	0	31	20	B	12	5	-7	A
blue tit	LRH	LH	22	4	7	4	B	12	5	-7	A
marsh tit	LRH	LH	0	0	0	0	B	12	5	-7	A
great tit	LH	P	10	10	35	8	B	12	6	-7	A
blue tit	LH	P	23	5	14	7	B	12	6	-7	A
marsh tit	LH	P	0	0	3	0	B	12	6	-7	A
great tit	LH	P	0	9	13	13	A	13	1	-10	A
blue tit	LH	P	5	27	11	35	A	13	1	-10	A
marsh tit	LH	P	0	0	0	0	A	13	1	-10	A
great tit	P	LTH	10	0	27	31	A	13	2	-7	A
blue tit	P	LTH	5	26	4	17	A	13	2	-7	A
marsh tit	P	LTH	0	0	0	0	A	13	2	-7	A
great tit	LTH	LRH	0	32	24	11	A	13	3	-7	A
blue tit	LTH	LRH	6	29	6	16	A	13	3	-7	A
marsh tit	LTH	LRH	0	0	0	0	A	13	3	-7	A
great tit	LRH	P	0	7	1	30	A	14	4	-4	A
blue tit	LRH	P	9	31	8	11	A	14	4	-4	A
marsh tit	LRH	P	0	0	0	0	A	14	4	-4	A
great tit	LH	LTH	0	9	11	47	A	14	5	-2	A
blue tit	LH	LTH	10	29	5	11	A	14	5	-2	A
marsh tit	LH	LTH	0	0	0	0	A	14	5	-2	A
great tit	LRH	LH	0	19	5	27	A	14	6	-2	A
blue tit	LRH	LH	5	10	2	10	A	14	6	-2	A
marsh tit	LRH	LH	0	0	0	0	A	14	6	-2	A
great tit	LRH	LH	3	6	17	36	B	15	1	0	A
blue tit	LRH	LH	2	15	1	4	B	15	1	0	A
marsh tit	LRH	LH	0	0	0	27	B	15	1	0	A
great tit	LH	P	0	2	23	21	B	15	2	0	A
blue tit	LH	P	1	5	5	18	B	15	2	0	A
marsh tit	LH	P	0	0	0	1	B	15	2	0	A
great tit	P	LTH	6	2	19	20	B	15	3	0	A
blue tit	P	LTH	3	19	2	28	B	15	3	0	A
marsh tit	P	LTH	0	0	0	2	B	15	3	0	A
great tit	LTH	LRH	12	2	9	19	B	16	4	-4	A
blue tit	LTH	LRH	5	22	7	11	B	16	4	-4	A
marsh tit	LTH	LRH	0	1	2	6	B	16	4	-4	A
great tit	LRH	P	6	9	12	45	B	16	5	-4	A
blue tit	LRH	P	0	16	3	9	B	16	5	-4	A
marsh tit	LRH	P	0	3	0	1	B	16	5	-4	A
great tit	LH	LTH	19	14	14	35	B	16	6	-4	A
blue tit	LH	LTH	11	9	3	8	B	16	6	-4	A
marsh tit	LH	LTH	0	5	0	3	B	16	6	-4	A
great tit	LH	LTH	2	10	16	18	A	17	1	6	A
blue tit	LH	LTH	3	4	19	9	A	17	1	6	A
marsh tit	LH	LTH	0	0	0	16	A	17	1	6	A
great tit	LRH	LH	0	16	27	10	A	17	2	6	A
blue tit	LRH	LH	2	8	7	21	A	17	2	6	A
marsh tit	LRH	LH	0	0	1	1	A	17	2	6	A
great tit	LH	P	5	6	45	33	A	17	3	6	A
blue tit	LH	P	6	2	25	12	A	17	3	6	A
marsh tit	LH	P	0	10	0	0	A	17	3	6	A
great tit	P	LTH	1	16	43	11	A	18	4	7	N
blue tit	P	LTH	10	6	23	6	A	18	4	7	N
marsh tit	P	LTH	0	0	6	0	A	18	4	7	N
great tit	LTH	LRH	6	6	56	36	A	18	5	7	N
blue tit	LTH	LRH	10	6	20	9	A	18	5	7	N
marsh tit	LTH	LRH	0	0	1	17	A	18	5	7	N
great tit	LRH	P	0	7	30	60	A	18	6	7	N
blue tit	LRH	P	19	4	14	8	A	18	6	7	N
marsh tit	LRH	P	0	2	2	22	A	18	6	7	N
great tit	LRH	P	0	0	44	7	B	19	1	4	N
blue tit	LRH	P	3	9	6	39	B	19	1	4	N
marsh tit	LRH	P	0	0	2	0	B	19	1	4	N
great tit	LH	LTH	18	3	27	14	B	19	2	4	N
blue tit	LH	LTH	1	27	12	9	B	19	2	4	N
marsh tit	LH	LTH	0	0	0	6	B	19	2	4	N
great tit	LRH	LH	16	0	48	32	B	19	3	4	N
blue tit	LRH	LH	9	7	14	24	B	19	3	4	N
marsh tit	LRH	LH	0	0	11	4	B	19	3	4	N
great tit	LH	P	0	0	20	20	B	20	4	3	N
blue tit	LH	P	6	9	6	8	B	20	4	3	N
marsh tit	LH	P	0	0	10	0	B	20	4	3	N
great tit	P	LTH	2	0	49	16	B	20	5	3	N
blue tit	P	LTH	2	9	14	13	B	20	5	3	N
marsh tit	P	LTH	2	3	0	1	B	20	5	3	N
great tit	LTH	LRH	14	2	14	9	B	20	6	3	N
blue tit	LTH	LRH	9	5	8	5	B	20	6	3	N
marsh tit	LTH	LRH	0	0	0	0	B	20	6	3	N
great tit	LTH	LRH	3	29	18	45	A	21	1	5	N
blue tit	LTH	LRH	12	19	19	18	A	21	1	5	N
marsh tit	LTH	LRH	0	0	0	0	A	21	1	5	N
great tit	LRH	P	0	2	9	13	A	21	2	5	N
blue tit	LRH	P	11	8	6	9	A	21	2	5	N
marsh tit	LRH	P	0	0	0	0	A	21	2	5	N
great tit	LH	LTH	0	8	7	30	A	21	3	5	N
blue tit	LH	LTH	14	5	9	25	A	21	3	5	N
marsh tit	LH	LTH	0	0	0	0	A	21	3	5	N
great tit	LRH	LH	0	5	1	26	A	22	4	2	N
blue tit	LRH	LH	15	8	6	11	A	22	4	2	N
marsh tit	LRH	LH	0	0	0	3	A	22	4	2	N
great tit	LH	P	0	9	11	14	A	22	5	2	N
blue tit	LH	P	4	11	5	11	A	22	5	2	N
marsh tit	LH	P	0	0	0	0	A	22	5	2	N
great tit	P	LTH	0	12	14	42	A	22	6	2	N
blue tit	P	LTH	5	15	4	19	A	22	6	2	N
marsh tit	P	LTH	0	0	0	2	A	22	6	2	N
great tit	P	LTH	12	2	46	10	B	23	1	5	N
blue tit	P	LTH	4	10	13	8	B	23	1	5	N
marsh tit	P	LTH	2	0	0	0	B	23	1	5	N
great tit	LTH	LRH	8	4	56	15	B	23	2	5	N
blue tit	LTH	LRH	9	10	27	5	B	23	2	5	N
marsh tit	LTH	LRH	0	0	0	0	B	23	2	5	N
great tit	LRH	P	6	4	32	15	B	23	3	5	N
blue tit	LRH	P	5	4	14	12	B	23	3	5	N
marsh tit	LRH	P	0	5	1	0	B	23	3	5	N
great tit	LH	LTH	13	0	10	6	B	24	4	3	N
blue tit	LH	LTH	0	7	9	4	B	24	4	3	N
marsh tit	LH	LTH	0	0	0	0	B	24	4	3	N
great tit	LRH	LH	4	0	13	22	B	24	5	6	N
blue tit	LRH	LH	2	2	5	7	B	24	5	6	N
marsh tit	LRH	LH	0	0	0	0	B	24	5	6	N
great tit	LH	P	4	0	15	18	B	24	6	8	N
blue tit	LH	P	2	11	7	5	B	24	6	8	N
marsh tit	LH	P	0	1	0	0	B	24	6	8	N
great tit	LH	P	0	1	55	28	A	25	1	5	N
blue tit	LH	P	0	7	36	24	A	25	1	5	N
marsh tit	LH	P	0	0	7	0	A	25	1	5	N
great tit	P	LTH	5	0	47	82	A	25	2	5	N
blue tit	P	LTH	11	0	30	69	A	25	2	5	N
marsh tit	P	LTH	0	0	5	3	A	25	2	5	N
great tit	LTH	LRH	4	0	91	58	A	25	3	5	N
blue tit	LTH	LRH	2	0	39	20	A	25	3	5	N
marsh tit	LTH	LRH	0	0	0	1	A	25	3	5	N
great tit	LRH	P	1	4	103	47	A	26	4	4	N
blue tit	LRH	P	3	2	33	58	A	26	4	4	N
marsh tit	LRH	P	0	0	7	0	A	26	4	4	N
great tit	LH	LTH	1	8	104	77	A	26	5	4	N
blue tit	LH	LTH	7	1	49	60	A	26	5	4	N
marsh tit	LH	LTH	0	0	1	0	A	26	5	4	N
great tit	LRH	LH	17	4	74	96	A	26	6	4	N
blue tit	LRH	LH	11	8	52	57	A	26	6	4	N
marsh tit	LRH	LH	0	0	0	0	A	26	6	4	N
great tit	LRH	LH	14	4	88	126	B	27	1	-2	A
blue tit	LRH	LH	8	12	17	74	B	27	1	-2	A
marsh tit	LRH	LH	0	0	2	1	B	27	1	-2	A
great tit	LH	P	2	54	97	102	B	27	2	0	A
blue tit	LH	P	3	41	54	23	B	27	2	0	A
marsh tit	LH	P	0	0	0	0	B	27	2	0	A
great tit	P	LTH	8	12	30	66	B	27	3	0	A
blue tit	P	LTH	6	11	14	47	B	27	3	0	A
marsh tit	P	LTH	0	0	0	0	B	27	3	0	A
great tit	LTH	LRH	2	40	45	42	B	28	4	-4	A
blue tit	LTH	LRH	10	18	22	31	B	28	4	-4	A
marsh tit	LTH	LRH	0	0	4	1	B	28	4	-4	A
great tit	LRH	P	9	29	64	121	B	28	5	-4	A
blue tit	LRH	P	15	10	27	23	B	28	5	-4	A
marsh tit	LRH	P	0	0	0	0	B	28	5	-4	A
great tit	LH	LTH	6	21	53	73	B	28	6	-2	A
blue tit	LH	LTH	13	16	31	16	B	28	6	-2	A
marsh tit	LH	LTH	0	0	0	0	B	28	6	-2	A
great tit	LH	LTH	9	3	140	46	A	29	1	0	A
blue tit	LH	LTH	8	5	76	12	A	29	1	0	A
marsh tit	LH	LTH	0	0	0	0	A	29	1	0	A
great tit	LRH	LH	22	1	108	77	A	29	2	0	A
blue tit	LRH	LH	8	5	48	24	A	29	2	0	A
marsh tit	LRH	LH	0	0	0	0	A	29	2	0	A
great tit	LH	P	0	14	23	64	A	29	3	0	A
blue tit	LH	P	0	0	27	13	A	29	3	0	A
marsh tit	LH	P	0	0	0	0	A	29	3	0	A
great tit	P	LTH	14	5	56	29	A	30	4	-1	N
blue tit	P	LTH	8	6	43	15	A	30	4	-1	N
marsh tit	P	LTH	0	0	2	3	A	30	4	-1	N
great tit	LTH	LRH	16	0	85	74	A	30	5	-1	N
blue tit	LTH	LRH	7	0	39	14	A	30	5	-1	N
marsh tit	LTH	LRH	0	0	2	0	A	30	5	-1	N
great tit	LRH	P	6	19	48	35	A	30	6	-1	N
blue tit	LRH	P	1	15	44	20	A	30	6	-1	N
marsh tit	LRH	P	0	0	0	0	A	30	6	-1	N

## Sheet: tits
pairs of dummies	dummy A	dummy B	number of birds visiting feeder A with a dummy	number of birds visiting feeder B with a dummy	number of birds visiting feeder A with no dummy	number of birds visiting feeder B with no dummy	feeder ID	date	order	temperature (C⁰)	snow cover (N - no snow, A - snow)
1. pairs	LH	P	0	52	71	131	A	1	1	-2	N
2. pairs	P	LTH	31	34	2	179	A	1	2	-2	N
3. pairs	LTH	LRH	25	30	43	59	A	2	3	-4	A
4. pairs	LRH	P	12	34	47	20	A	2	4	-4	A
5. pairs	LH	LTH	36	28	31	44	A	2	5	-4	A
6. pairs	LRH	LH	36	31	77	80	A	3	6	-10	A
1. pairs	LRH	LH	57	24	45	50	B	3	1	-10	A
2. pairs	LH	P	38	31	44	64	B	3	2	-10	A
3. pairs	P	LTH	38	33	18	54	B	4	3	0	A
4. pairs	LTH	LRH	27	49	45	55	B	4	4	0	A
5. pairs	LRH	P	51	13	54	53	B	4	5	0	A
6. pairs	LH	LTH	59	25	68	63	B	4	6	0	A
1. pairs	LH	LTH	8	30	62	55	A	5	1	1	A
2. pairs	LRH	LH	42	26	33	60	A	5	2	1	A
3. pairs	LH	P	45	12	77	33	A	5	3	1	A
4. pairs	P	LTH	63	28	33	97	A	6	4	-1	A
5. pairs	LTH	LRH	27	46	25	36	A	6	5	-1	A
6. pairs	LRH	P	15	124	19	71	A	6	6	-1	A
1. pairs	LRH	P	21	29	79	28	B	7	1	-1	A
2. pairs	LH	LTH	20	16	56	28	B	7	2	-1	A
3. pairs	LRH	LH	45	26	66	17	B	7	3	-1	A
4. pairs	LH	P	47	39	69	76	B	8	4	-3	A
5. pairs	P	LTH	44	11	64	52	B	8	5	-3	A
6. pairs	LTH	LRH	25	18	64	15	B	8	6	-3	A
1. pairs	LTH	LRH	14	29	11	54	A	9	1	-8	A
2. pairs	LRH	P	7	45	24	78	A	9	2	-8	A
3. pairs	LH	LTH	5	35	19	64	A	10	3	-8	A
4. pairs	LRH	LH	19	29	24	25	A	10	4	-5	A
5. pairs	LH	P	4	44	23	83	A	10	5	-5	A
6. pairs	P	LTH	22	53	5	92	A	10	6	-5	A
1. pairs	P	LTH	97	12	89	6	B	11	1	-7	A
2. pairs	LTH	LRH	92	4	66	15	B	11	2	-7	A
3. pairs	LRH	P	40	16	64	18	B	11	3	-7	A
4. pairs	LH	LTH	16	4	89	11	B	12	4	-7	A
5. pairs	LRH	LH	49	4	38	24	B	12	5	-7	A
6. pairs	LH	P	33	15	52	15	B	12	6	-7	A
1. pairs	LH	P	5	36	24	48	A	13	1	-10	A
2. pairs	P	LTH	15	26	31	48	A	13	2	-7	A
3. pairs	LTH	LRH	6	61	30	27	A	13	3	-7	A
4. pairs	LRH	P	9	38	9	41	A	14	4	-4	A
5. pairs	LH	LTH	10	38	16	58	A	14	5	-2	A
6. pairs	LRH	LH	5	29	7	37	A	14	6	-2	A
1. pairs	LRH	LH	5	21	18	67	B	15	1	0	A
2. pairs	LH	P	1	7	28	40	B	15	2	0	A
3. pairs	P	LTH	9	21	21	50	B	15	3	0	A
4. pairs	LTH	LRH	17	25	18	36	B	16	4	-4	A
5. pairs	LRH	P	6	28	15	55	B	16	5	-4	A
6. pairs	LH	LTH	30	28	17	46	B	16	6	-4	A
1. pairs	LH	LTH	5	14	35	43	A	17	1	6	A
2. pairs	LRH	LH	2	24	35	32	A	17	2	6	A
3. pairs	LH	P	11	6	70	45	A	17	3	6	A
4. pairs	P	LTH	11	22	72	17	A	18	4	7	N
5. pairs	LTH	LRH	16	12	77	62	A	18	5	7	N
6. pairs	LRH	P	19	13	46	90	A	18	6	7	N
1. pairs	LRH	P	3	9	52	46	B	19	1	4	N
2. pairs	LH	LTH	19	30	39	29	B	19	2	4	N
3. pairs	LRH	LH	25	7	73	60	B	19	3	4	N
4. pairs	LH	P	6	9	36	28	B	20	4	3	N
5. pairs	P	LTH	6	12	63	30	B	20	5	3	N
6. pairs	LTH	LRH	23	7	22	14	B	20	6	3	N
1. pairs	LTH	LRH	15	48	37	63	A	21	1	5	N
2. pairs	LRH	P	11	10	15	22	A	21	2	5	N
3. pairs	LH	LTH	14	13	16	55	A	21	3	5	N
4. pairs	LRH	LH	15	13	7	40	A	22	4	2	N
5. pairs	LH	P	4	20	16	25	A	22	5	2	N
6. pairs	P	LTH	5	27	18	63	A	22	6	2	N
1. pairs	P	LTH	18	12	59	18	B	23	1	5	N
2. pairs	LTH	LRH	17	14	83	20	B	23	2	5	N
3. pairs	LRH	P	11	13	47	27	B	23	3	5	N
4. pairs	LH	LTH	13	7	19	10	B	24	4	3	N
5. pairs	LRH	LH	6	2	18	29	B	24	5	6	N
6. pairs	LH	P	6	12	22	23	B	24	6	8	N
1. pairs	LH	P	0	8	98	52	A	25	1	5	N
2. pairs	P	LTH	16	0	82	154	A	25	2	5	N
3. pairs	LTH	LRH	6	0	130	79	A	25	3	5	N
4. pairs	LRH	P	4	6	143	105	A	26	4	4	N
5. pairs	LH	LTH	8	9	154	137	A	26	5	4	N
6. pairs	LRH	LH	28	12	126	153	A	26	6	4	N
1. pairs	LRH	LH	22	16	107	201	B	27	1	-2	A
2. pairs	LH	P	5	95	151	125	B	27	2	0	A
3. pairs	P	LTH	14	23	44	113	B	27	3	0	A
4. pairs	LTH	LRH	12	58	71	74	B	28	4	-4	A
5. pairs	LRH	P	24	39	91	144	B	28	5	-4	A
6. pairs	LH	LTH	19	37	84	89	B	28	6	-2	A
1. pairs	LH	LTH	17	8	216	58	A	29	1	0	A
2. pairs	LRH	LH	30	6	156	101	A	29	2	0	A
3. pairs	LH	P	0	14	50	77	A	29	3	0	A
4. pairs	P	LTH	22	11	101	47	A	30	4	-1	N
5. pairs	LTH	LRH	23	0	126	88	A	30	5	-1	N
6. pairs	LRH	P	7	34	92	55	A	30	6	-1	N

## Sheet: sparrows
pairs of dummies	dummy A	dummy B	number of birds visiting feeder A with a dummy	number of birds visiting feeder B with a dummy	number of birds visiting feeder A with no dummy	number of birds visiting feeder B with no dummy	feeder ID	date	order	temperature (C⁰)	snow cover (N - no snow, A - snow)
1. pairs	LH	P	0	4	11	0	A	1	1	-2	N
2. pairs	P	LTH	0	0	0	3	A	1	2	-2	N
3. pairs	LTH	LRH	0	6	37	74	A	2	3	-4	A
4. pairs	LRH	P	0	52	19	134	A	2	4	-4	A
5. pairs	LH	LTH	0	0	75	108	A	2	5	-4	A
6. pairs	LRH	LH	13	0	22	115	A	3	6	-10	A
1. pairs	LRH	LH	9	1	94	67	B	3	1	-10	A
2. pairs	LH	P	16	0	66	47	B	3	2	-10	A
3. pairs	P	LTH	2	13	37	29	B	4	3	0	A
4. pairs	LTH	LRH	0	0	79	0	B	4	4	0	A
5. pairs	LRH	P	0	2	100	21	B	4	5	0	A
6. pairs	LH	LTH	7	1	42	0	B	4	6	0	A
1. pairs	LH	LTH	0	8	11	85	A	5	1	1	A
2. pairs	LRH	LH	0	1	5	86	A	5	2	1	A
3. pairs	LH	P	0	1	11	50	A	5	3	1	A
4. pairs	P	LTH	14	0	217	30	A	6	4	-1	A
5. pairs	LTH	LRH	0	13	80	93	A	6	5	-1	A
6. pairs	LRH	P	0	3	109	70	A	6	6	-1	A
1. pairs	LRH	P	6	9	21	96	B	7	1	-1	A
2. pairs	LH	LTH	4	4	76	66	B	7	2	-1	A
3. pairs	LRH	LH	18	0	77	32	B	7	3	-1	A
4. pairs	LH	P	36	0	0	51	B	8	4	-3	A
5. pairs	P	LTH	24	0	73	21	B	8	5	-3	A
6. pairs	LTH	LRH	14	2	131	15	B	8	6	-3	A
1. pairs	LTH	LRH	2	0	26	90	A	9	1	-8	A
2. pairs	LRH	P	3	7	18	123	A	9	2	-8	A
3. pairs	LH	LTH	0	5	23	58	A	10	3	-8	A
4. pairs	LRH	LH	6	0	19	124	A	10	4	-5	A
5. pairs	LH	P	0	1	29	44	A	10	5	-5	A
6. pairs	P	LTH	9	8	4	91	A	10	6	-5	A
1. pairs	P	LTH	8	0	65	33	B	11	1	-7	A
2. pairs	LTH	LRH	4	0	97	11	B	11	2	-7	A
3. pairs	LRH	P	4	18	81	28	B	11	3	-7	A
4. pairs	LH	LTH	0	7	131	32	B	12	4	-7	A
5. pairs	LRH	LH	0	0	172	22	B	12	5	-7	A
6. pairs	LH	P	0	7	183	7	B	12	6	-7	A
1. pairs	LH	P	6	0	21	8	A	13	1	-10	A
2. pairs	P	LTH	15	7	14	142	A	13	2	-7	A
3. pairs	LTH	LRH	0	23	55	152	A	13	3	-7	A
4. pairs	LRH	P	0	2	19	198	A	14	4	-4	A
5. pairs	LH	LTH	0	17	23	128	A	14	5	-2	A
6. pairs	LRH	LH	0	10	0	183	A	14	6	-2	A
1. pairs	LRH	LH	2	0	66	0	B	15	1	0	A
2. pairs	LH	P	0	0	39	82	B	15	2	0	A
3. pairs	P	LTH	0	2	33	35	B	15	3	0	A
4. pairs	LTH	LRH	6	7	47	76	B	16	4	-4	A
5. pairs	LRH	P	0	0	84	57	B	16	5	-4	A
6. pairs	LH	LTH	6	0	68	32	B	16	6	-4	A
1. pairs	LH	LTH	0	1	46	53	A	17	1	6	A
2. pairs	LRH	LH	0	0	15	33	A	17	2	6	A
3. pairs	LH	P	0	0	25	36	A	17	3	6	A
4. pairs	P	LTH	0	0	50	27	A	18	4	7	N
5. pairs	LTH	LRH	0	0	22	77	A	18	5	7	N
6. pairs	LRH	P	2	0	67	50	A	18	6	7	N
1. pairs	LRH	P	0	0	47	0	B	19	1	4	N
2. pairs	LH	LTH	0	12	27	13	B	19	2	4	N
3. pairs	LRH	LH	0	0	46	23	B	19	3	4	N
4. pairs	LH	P	0	0	7	2	B	20	4	3	N
5. pairs	P	LTH	0	0	57	7	B	20	5	3	N
6. pairs	LTH	LRH	0	0	21	11	B	20	6	3	N
1. pairs	LTH	LRH	0	0	2	7	A	21	1	5	N
2. pairs	LRH	P	0	9	0	13	A	21	2	5	N
3. pairs	LH	LTH	0	0	0	26	A	21	3	5	N
4. pairs	LRH	LH	0	0	31	25	A	22	4	2	N
5. pairs	LH	P	0	0	55	36	A	22	5	2	N
6. pairs	P	LTH	0	0	70	15	A	22	6	2	N
1. pairs	P	LTH	0	0	13	5	B	23	1	5	N
2. pairs	LTH	LRH	0	0	4	9	B	23	2	5	N
3. pairs	LRH	P	0	0	56	17	B	23	3	5	N
4. pairs	LH	LTH	5	5	10	8	B	24	4	3	N
5. pairs	LRH	LH	2	0	31	2	B	24	5	6	N
6. pairs	LH	P	4	0	25	12	B	24	6	8	N
1. pairs	LH	P	0	0	0	37	A	25	1	5	N
2. pairs	P	LTH	0	0	58	3	A	25	2	5	N
3. pairs	LTH	LRH	0	0	25	0	A	25	3	5	N
4. pairs	LRH	P	0	0	14	9	A	26	4	4	N
5. pairs	LH	LTH	0	0	14	11	A	26	5	4	N
6. pairs	LRH	LH	0	0	29	0	A	26	6	4	N
1. pairs	LRH	LH	0	0	0	1	B	27	1	-2	A
2. pairs	LH	P	0	0	8	20	B	27	2	0	A
3. pairs	P	LTH	0	0	15	39	B	27	3	0	A
4. pairs	LTH	LRH	0	0	12	103	B	28	4	-4	A
5. pairs	LRH	P	0	0	31	0	B	28	5	-4	A
6. pairs	LH	LTH	0	5	30	9	B	28	6	-2	A
1. pairs	LH	LTH	0	0	4	38	A	29	1	0	A
2. pairs	LRH	LH	0	0	0	103	A	29	2	0	A
3. pairs	LH	P	0	0	0	78	A	29	3	0	A
4. pairs	P	LTH	0	0	26	33	A	30	4	-1	N
5. pairs	LTH	LRH	0	0	6	39	A	30	5	-1	N
6. pairs	LRH	P	0	0	59	8	A	30	6	-1	N

## Sheet: greenfinch
pairs of dummies	dummy A	dummy B	number of arrivlas to feeder A with a dummy	number of arrivlas to feeder B with a dummy	number of arrivals to feeder A with no dummy	number of birds visiting feeder B with no dummy	feeder ID	date	order	temperature (C⁰)	snow cover (N - no snow, A - snow)
1. pairs	LH	P	0	20	60	1	A	1	1	-2	N
2. pairs	P	LTH	0	4	0	19	A	1	2	-2	N
3. pairs	LTH	LRH	1	20	25	38	A	2	3	-4	A
4. pairs	LRH	P	3	44	75	62	A	2	4	-4	A
5. pairs	LH	LTH	0	0	54	74	A	2	5	-4	A
6. pairs	LRH	LH	83	0	53	57	A	3	6	-10	A
1. pairs	LRH	LH	30	29	126	82	B	3	1	-10	A
2. pairs	LH	P	36	100	83	101	B	3	2	-10	A
3. pairs	P	LTH	15	45	24	18	B	4	3	0	A
4. pairs	LTH	LRH	19	31	47	38	B	4	4	0	A
5. pairs	LRH	P	15	18	25	36	B	4	5	0	A
6. pairs	LH	LTH	16	55	30	3	B	4	6	0	A
1. pairs	LH	LTH	0	22	61	22	A	5	1	1	A
2. pairs	LRH	LH	0	0	44	37	A	5	2	1	A
3. pairs	LH	P	30	20	57	12	A	5	3	1	A
4. pairs	P	LTH	44	0	213	18	A	6	4	-1	A
5. pairs	LTH	LRH	32	33	165	163	A	6	5	-1	A
6. pairs	LRH	P	4	10	145	115	A	6	6	-1	A
1. pairs	LRH	P	11	93	0	145	B	7	1	-1	A
2. pairs	LH	LTH	3	32	65	189	B	7	2	-1	A
3. pairs	LRH	LH	46	19	29	56	B	7	3	-1	A
4. pairs	LH	P	0	85	1	56	B	8	4	-3	A
5. pairs	P	LTH	53	3	5	56	B	8	5	-3	A
6. pairs	LTH	LRH	50	13	112	33	B	8	6	-3	A
1. pairs	LTH	LRH	25	0	99	25	A	9	1	-8	A
2. pairs	LRH	P	24	72	86	104	A	9	2	-8	A
3. pairs	LH	LTH	5	44	175	51	A	10	3	-8	A
4. pairs	LRH	LH	156	0	6	23	A	10	4	-5	A
5. pairs	LH	P	0	4	1	35	A	10	5	-5	A
6. pairs	P	LTH	3	26	2	31	A	10	6	-5	A
1. pairs	P	LTH	27	31	29	73	B	11	1	-7	A
2. pairs	LTH	LRH	29	42	157	47	B	11	2	-7	A
3. pairs	LRH	P	8	81	82	124	B	11	3	-7	A
4. pairs	LH	LTH	4	73	70	113	B	12	4	-7	A
5. pairs	LRH	LH	12	0	207	110	B	12	5	-7	A
6. pairs	LH	P	0	93	190	54	B	12	6	-7	A
1. pairs	LH	P	24	0	39	2	A	13	1	-10	A
2. pairs	P	LTH	47	15	70	70	A	13	2	-7	A
3. pairs	LTH	LRH	28	45	126	58	A	13	3	-7	A
4. pairs	LRH	P	30	6	15	75	A	14	4	-4	A
5. pairs	LH	LTH	1	50	63	81	A	14	5	-2	A
6. pairs	LRH	LH	4	73	97	76	A	14	6	-2	A
1. pairs	LRH	LH	0	3	35	11	B	15	1	0	A
2. pairs	LH	P	23	0	9	27	B	15	2	0	A
3. pairs	P	LTH	1	22	19	30	B	15	3	0	A
4. pairs	LTH	LRH	22	51	27	73	B	16	4	-4	A
5. pairs	LRH	P	6	40	35	75	B	16	5	-4	A
6. pairs	LH	LTH	23	33	44	61	B	16	6	-4	A
1. pairs	LH	LTH	1	13	19	12	A	17	1	6	A
2. pairs	LRH	LH	0	0	14	15	A	17	2	6	A
3. pairs	LH	P	0	2	30	11	A	17	3	6	A
4. pairs	P	LTH	5	0	6	0	A	18	4	7	N
5. pairs	LTH	LRH	0	1	5	15	A	18	5	7	N
6. pairs	LRH	P	2	10	25	3	A	18	6	7	N
1. pairs	LRH	P	0	0	30	14	B	19	1	4	N
2. pairs	LH	LTH	0	9	15	19	B	19	2	4	N
3. pairs	LRH	LH	6	0	35	16	B	19	3	4	N
4. pairs	LH	P	0	0	41	13	B	20	4	3	N
5. pairs	P	LTH	24	24	27	19	B	20	5	3	N
6. pairs	LTH	LRH	6	0	37	35	B	20	6	3	N
1. pairs	LTH	LRH	16	2	32	11	A	21	1	5	N
2. pairs	LRH	P	0	25	0	25	A	21	2	5	N
3. pairs	LH	LTH	0	15	0	41	A	21	3	5	N
4. pairs	LRH	LH	49	0	75	49	A	22	4	2	N
5. pairs	LH	P	0	55	119	29	A	22	5	2	N
6. pairs	P	LTH	12	15	0	0	A	22	6	2	N
1. pairs	P	LTH	0	19	51	21	B	23	1	5	N
2. pairs	LTH	LRH	0	6	2	73	B	23	2	5	N
3. pairs	LRH	P	0	0	29	45	B	23	3	5	N
4. pairs	LH	LTH	0	11	21	22	B	24	4	3	N
5. pairs	LRH	LH	0	0	35	34	B	24	5	6	N
6. pairs	LH	P	5	3	41	17	B	24	6	8	N
1. pairs	LH	P	0	0	13	152	A	25	1	5	N
2. pairs	P	LTH	0	0	151	24	A	25	2	5	N
3. pairs	LTH	LRH	0	0	97	4	A	25	3	5	N
4. pairs	LRH	P	0	0	81	24	A	26	4	4	N
5. pairs	LH	LTH	0	0	84	149	A	26	5	4	N
6. pairs	LRH	LH	0	0	211	8	A	26	6	4	N
1. pairs	LRH	LH	0	0	0	0	B	27	1	-2	A
2. pairs	LH	P	0	14	28	46	B	27	2	0	A
3. pairs	P	LTH	6	16	41	116	B	27	3	0	A
4. pairs	LTH	LRH	0	0	18	160	B	28	4	-4	A
5. pairs	LRH	P	0	0	35	0	B	28	5	-4	A
6. pairs	LH	LTH	0	20	10	3	B	28	6	-2	A
1. pairs	LH	LTH	0	0	29	39	A	29	1	0	A
2. pairs	LRH	LH	0	0	0	83	A	29	2	0	A
3. pairs	LH	P	0	0	17	97	A	29	3	0	A
4. pairs	P	LTH	10	0	39	46	A	30	4	-1	N
5. pairs	LTH	LRH	1	0	42	90	A	30	5	-1	N
6. pairs	LRH	P	0	0	50	22	A	30	6	-1	N
